# Supplementary material for: Syntactic model-based human body 3D reconstruction and event classification via association based features mining and deep learning
Source: PeerJ Comput Sci. 2021 Nov 19;7:e764. doi: 10.7717/peerj-cs.764 (PMC8627229; doi:10.7717/peerj-cs.764)
Supplement: Supplemental Information 2 [file peerj-cs-07-764-s002.m]

    clc;
close all;
%%
workingDir='C\Preej_journal_j4\';
motiondirectionflow  = motionFlowLKDoG('NoiseThreshold',0.0005);
shuttleVideo = VideoReader('GS.avi');
h = figure;
movegui(h);
hViewPanel = uipanel(h,'Position',[0 0 1 1],'Title','Plot of motion direction flow  Vectors');
hPlot = axes(hViewPanel);
t=1;
while hasFrame(shuttleVideo)
    frameRGB = readFrame(shuttleVideo);
    frameGray = rgb2gray(frameRGB);
    flow = estimateFlow(motiondirectionflow,frameGray);
    imshow(frameRGB)
    hold on
    plot(flow,'DecimationFactor',[5 5],'ScaleFactor',190,'Parent',hPlot);
    hold off
    pause(10^-3)
    w=flow.Vx;
    x=flow.Vy;
    y=flow.Orientation;
    z=flow.Magnitude;
    OPF1=cat(1,w,x,y,z);
%     matrix2D = reshape(flow,[1,2]);
    [a,idx]=sort(OPF1,'descend');
        B = a.';
        OPFV = B(1:100);
%         t=t+1;
end
%%
